# Supplementary material for: Chlamydia Species and Related Risk Factors in Poultry in North-Western Italy: Possible Bird-to-Human Transmission for C. gallinacea
Source: Int J Environ Res Public Health. 2022 Feb 15;19(4):2174. doi: 10.3390/ijerph19042174 (PMC8872282; doi:10.3390/ijerph19042174)
Supplement: Supplementary file 1 [file ijerph-19-02174-s001.zip]

Archive with 7 entries (5 files):
- ijerph-1541526-supplementary/
- ijerph-1541526-supplementary/ijerph-1541526-supplementary S1/
- ijerph-1541526-supplementary/ijerph-1541526-supplementary S1/human_database.dta
- ijerph-1541526-supplementary/ijerph-1541526-supplementary S1/human_database.xls
- ijerph-1541526-supplementary/ijerph-1541526-supplementary S1/README_file.pdf
- ijerph-1541526-supplementary/ijerph-1541526-supplementary S1/veterinary_database.dta
- ijerph-1541526-supplementary/ijerph-1541526-supplementary S1/veterinary_database.xls
