# Supplementary material for: Chlamydia Species and Related Risk Factors in Poultry in North-Western Italy: Possible Bird-to-Human Transmission for C. gallinacea
Source: Int J Environ Res Public Health. 2022 Feb 15;19(4):2174. doi: 10.3390/ijerph19042174 (PMC8872282; doi:10.3390/ijerph19042174)
Supplement: Supplementary file 1 [file ijerph-19-02174-s001.zip › ijerph-1541526-supplementary/ijerph-1541526-supplementary S1/human_database.xls]

## Sheet: Sheet1
codaz	tipol	id	data_consenso	sintomi	sintomi_inizio	viaggi_15gg	fuma	allergie	atb_15gg	farmaci	polmoniti	ricoveri_1mese	condiz_med_pre	vacc_infl	attivita	attiv_aa	contatto_spavic	cont_tacch	cont_anatra	cont_pollo	cont_oche	cont_altro	cont_freq	cont_15gg	dpi_nessuno	dpi_guanti	dpi_masch	dpi_indum	abitaz_allev	clam_esito_h	ct_clam_h	clam_spp_h	ct_spp_h	clam_spp_avicoli	ct_avicoli
213CN023	industriale	26	2018-08-06	NO		NO	NO	NO	NO	NO	NO	NO		NO	Controllo e Imballaggio	20	SI			x			Giornaliera	SI		x	x	x	NO	N
222CN111	industriale	41	2019-04-01	NO		NO	NO	NO	NO	Almarytm+Norvasc+Triatec+Atenol	NO	NO		NO	Tutte le mansioni	10	SI			x			Giornaliera	SI	x				SI	N
142CN016	industriale	47	2019-08-27	NO		NO	NO	NO	NO	NO	NO	NO		NO	Tutte le mansioni	40	SI			x			Giornaliera	SI			x		SI	N
067CN217	industriale	31	2018-09-18	NO		NO	NO	Acari	NO	Karvea (x Ipertensione)	NO	NO	Asma	NO	Tutte le mansioni	11	SI			x			Giornaliera	SI		x	x	x	SI	N
212CN015	industriale	52	2019-10-29	NO		NO	NO	NO	NO	NO	NO	NO		NO	Tutte le mansioni	3	SI			x			Giornaliera	SI		x			SI	N
196CN020	industriale	42	2019-04-03	NO		NO	SI	NO	NO	NO	NO	NO		NO	Tutte le mansioni	23	SI			x			Giornaliera	SI		x			NO	P	36.8	C.gallinacea	39.8	C.gallinacea	25
148CN031	industriale	19	2018-09-05	NO		NO	SI	NO	NO	NO	NO	NO		NO	Tutte le mansioni	(1 mese)	SI			x			Giornaliera	SI		x	x	x	NO	N
222CN111	industriale	38	2019-04-01	NO		NO	NO	NO	NO	NO	NO	NO		NO	Tutte le mansioni	10	SI			x		Faraone	nd	SI	x				SI	N				C.gallinacea	CdR
082CN703	industriale	89	2019-05-15	NO		NO	NO	NO	NO	Antinfiammatorio (x Emicrania)	NO	NO		NO	Allevatore	7	SI			x			Giornaliera	SI		x	x		NO	P	30.5	C.gallinacea	30.2	C.gallinacea	28,3
099CN026	industriale	10	2018-07-24	NO		NO	SI	NO	NO	NO	NO	NO		NO	Tutte le mansioni	53	SI			x			Giornaliera	SI				x	SI	N
107CN707	industriale	166	2018-06-12	NO		NO	NO	NO	NO	NO	NO	NO		NO	nd	3	SI			x			Giornaliera	SI	x				NO	N
081CN706	industriale	175	2018-09-13	NO		NO	NO	NO	NO	NO	NO	NO		Nov-17	Coadiuvante	40	SI			x			Giornaliera	NO	x				SI	N
148CN031	industriale	18	2018-09-05	NO		NO	NO	NO	NO	NO	NO	NO		NO	Tutte le mansioni	27	SI			x			Giornaliera	SI		x	x	x	NO	N				C.gallinacea	25,9
144CN703	industriale	84	2019-03-06	NO		NO	NO	NO	NO	NO	NO	NO		nd	Tutte le mansioni	35	SI			x			Giornaliera	SI	x				SI	P	37.6	C.gallinacea	38.7	C.gallinacea	27
147CN006	industriale	9	2018-07-17	NO		NO	NO	NO	NO	NO	NO	NO		NO	Tutte le mansioni	3	SI		x			Galline ovaiole	Giornaliera	SI			x		SI	N
063CN008	industriale	46	2019-08-27	NO		NO	NO	NO	NO	Simvastatina (nd)	NO	NO		SI (nd)	Allevatore	36	SI			x			Giornaliera	SI		x	x	x	SI	N
147CN006	industriale	8	2018-07-17	NO		NO	SI	NO	NO	Timogel (x Glaucoma)	NO	NO		NO	Pulizia, Raccolta uova	28	SI		x			Galline ovaiole	Giornaliera	SI			x		SI	N
118CN028	industriale	83	2019-02-26	NO		NO	NO	NO	NO	NO	NO	NO		NO	Tutte le mansioni	25	SI			x			Giornaliera	SI		x			SI	N
245CN099	industriale	173	2018-08-06	NO		NO	NO	Metalli	NO	NO	NO	NO		NO	Dipendente	39	SI			x			Giornaliera	SI	x				NO	N
128CN067	industriale	145	2018-06-12	NO		NO	NO	NO	NO	NO	NO	NO		NO	Tutte le mansioni	13	SI			x			Giornaliera	SI		x		x	NO	N
223CN022	industriale	1	2018-06-27	NO		NO	NO	NO	NO	NO	NO	NO		Nov-17	Allevatore e imballaggio	48	SI					Galline ovaiole	Giornaliera	SI		x	x	x	NO	N				C.gallinacea	17,3
057CN024	industriale	3	2018-07-06	NO		NO	SI	NO	NO	NO	NO	NO		NO	Tutte le mansioni	20	SI			x			Giornaliera	SI				x	SI	N
096CN074	industriale	241	2018-06-11	NO		NO	NO	NO	NO	NO	NO	NO		NO	Tutte le mansioni	7	SI			x			Giornaliera	SI	x				NO	N
223CN022	industriale	2	2018-07-03	NO		NO	NO	NO	NO	NO	NO	NO		NO	Allevatore e imballaggio	38	SI					Galline ovaiole	Giornaliera	SI		x	x	x	SI	N
202CN039	industriale	244	2018-07-10	NO		NO	NO	NO	NO	NO	NO	NO		NO	Custode	45	SI			x			nd	SI	x				SI	N
074CN046	industriale	13	2018-08-03	NO		NO	NO	NO	NO	NO	NO	NO		NO	Tutte le mansioni	3	SI			x			Giornaliera	SI			x		NO	N
144CN702	industriale	100	2019-07-22	NO		NO	SI	NO	NO	nd (x pressione/ipercolestorolemia)	NO	NO	Malattia cardiaca	NO	Allevatore	(da sempre)	SI			x			Giornaliera	SI	x				SI	N
178CN702	industriale	174	2018-09-10	NO		NO	NO	NO	NO	NO	NO	NO		NO	Coadiuvante	6	SI			x			Giornaliera	SI	x				SI	N
215CN403	industriale	243	2018-07-05	NO		NO	SI	NO	NO	nd (x Ipertensione)	NO	NO		Nov-17	Tutte le mansioni	35	SI				x		Giornaliera	SI	x				SI	N
189CN108	industriale	168	2018-06-25	NO		NO	NO	NO	NO	NO	NO	NO		NO	Tutte le mansioni	20	SI			x			Giornaliera	SI	x				SI	N
062CN085	industriale	48	2019-09-24	NO		NO	NO	Acido acetilsalicinico	NO	Karvea 300/Metformina 750 (x diabete)	NO	NO	Diabete	Nov-18	Coadiuvante	47	SI			x			Giornaliera	SI	x				SI	N
222CN111	industriale	39	2019-04-01	NO		NO	SI	NO	NO	NO	NO	NO		NO	Tutte le mansioni	10	SI			x		Faraone	Giornaliera	SI	x				SI	N
130CN703	industriale	161	2018-05-21	NO		NO	NO	NO	NO	NO	NO	NO	Ipertensione	NO	Tutte le mansioni	40	SI			x			Giornaliera	SI	x				SI	N
109CN024	industriale	32	2018-09-26	Mal di schiena	20 anni	NO	NO	Antibiotico	NO	NO	NO	NO		NO	Tutte le mansioni	28	SI			x			Giornaliera	SI		x		x	SI	N
189CN705	industriale	165	2018-06-12	NO		NO	NO	Acido acetilsalicilico	NO	NO	NO	NO		NO	nd	35	SI			x			Giornaliera	SI	x				SI	N
196CN020	industriale	43	2019-04-03	NO		NO	NO	NO	NO	Valpinax (x stomaco)	NO	NO	Malattia renale cronica, Neoplasia vescicale	NO	Allevatore	23	SI			x			Giornaliera	SI		x			NO	N
099CN027	industriale	12	2018-07-25	NO		NO	SI	NO	NO	NO	NO	NO		Dec-17	Tutte le mansioni	35	SI		x				Giornaliera	SI				x	SI	N
062CN086	industriale	51	2019-01-17	NO		NO	NO	NO	NO	NO	NO	NO		NO	Allevatore	22	SI			x			Giornaliera	SI		x		x	SI	N
215CN738	industriale	132	2018-08-07	NO		NO	NO	NO	nd (x bronchite)	Enalapril (x Ipertensione)	NO	NO		NO	Tutte le mansioni	4	SI			x			Giornaliera	SI		x	x	x	SI	N
211CN132	industriale	248	2019-07-30	NO		NO	NO	Panacef	NO	NO	NO	NO		NO	Titolare	11	SI			x		Galli	Giornaliera	SI		x		x	NO	N				C.spp	CdR
148CN031	industriale	21	2018-09-05	NO		NO	NO	NO	NO	NO	NO	nd		NO	Tutte le mansioni	(4 mesi)	SI			x			Giornaliera	SI		x	x	x	NO	N
091CN701	industriale	172	2018-07-24	NO		NO	NO	NO	NO	Statine e Cardioaspirina (nd)	NO	NO		Nov-17	Veterinario aziendale	45	SI			x			Giornaliera	SI	x				NO	N
222CN111	industriale	40	2019-04-01	NO		NO	SI	NO	NO	NO	NO	NO		NO	Tutte le mansioni	10	SI			x		Faraone	Giornaliera	SI	x				SI	P	36.7	ND
148CN031	industriale	22	2018-09-05	NO		NO	SI	NO	NO	NO	NO	NO		NO	Tutte le mansioni	22 (non consecutivi)	SI			x			Giornaliera	SI		x	x		NO	P	29.1	C.gallinacea	30.4	C.gallinacea	22.8
148CN026	industriale	49	2019-10-02	NO		NO	NO	NO	NO	Plaunac	NO	NO		NO	Coadiuvante	4	SI			x			Giornaliera	SI		x	x	x	SI	N
147CN072	industriale	45	2019-04-23	NO		NO	NO	NO	NO	NO	NO	NO		NO	Tutte le mansioni	40	SI					Galline ovaiole	Giornaliera	SI		x	x	x	SI	N
132CN028	industriale	35	2018-10-12	NO		NO	SI	NO	NO	NO	NO	NO		NO	Tutte le mansioni	23	SI			x			Giornaliera	SI		x	x	x	NO	N
148CN031	industriale	20	2018-09-05	NO		NO	NO	NO	NO	NO	NO	NO		NO	Tutte le mansioni	30	SI			x			Giornaliera	SI		x	x	x	NO	N
078CN717	industriale	81	2019-02-14	NO		NO	NO	NO	NO	NO	NO	NO		NO	Tutte le mansioni	32	SI			x			Giornaliera	SI	x				SI	N
146CN022	industriale	139	2018-07-27	NO		NO	SI	NO	NO	NO	NO	NO		SI (nd)	Tutte le mansioni	12	SI			x			Giornaliera	SI		x	x	x	SI	N
018CN702	industriale	169	2018-07-03	NO		NO	NO	NO	NO	NO	NO	NO		NO	Tutte le mansioni	37	SI			x			Giornaliera	SI			x		SI	N
163CN701	industriale	93	2019-06-10	NO		NO	NO	NO	NO	NO	NO	NO		NO	Allevatore	35	SI			x			Giornaliera	SI	nd	nd	nd	nd	NO	N
057CN037	industriale	5	2018-07-06	NO		NO	NO	NO	NO	Valpression 80+Totalip 10 (x Ipertensione e Colesterolemia)	NO	NO		NO	Tutte le mansioni	41	SI			x			Giornaliera	SI		x	x	x	SI	N
148CN026	industriale	50	2019-10-02	NO		NO	NO	NO	NO	Tenoretic 100+25 (ipertensione)	NO	nd		nd	Allevatore	20	SI			x			Giornaliera	SI		x	x	x	NO	N
247CN701	industriale	86	2019-04-17	NO		NO	NO	NO	NO	NO	NO	NO		NO	Allevatore	10	SI			x			Giornaliera	SI	x				NO	N
118CN703	industriale	82	2019-02-26	NO		NO	NO	Graminacee	NO	NO	NO	NO		NO	Tutte le mansioni	15	SI			x			Giornaliera	SI		x			SI	N
147CN072	industriale	44	2019-04-23	NO		NO	NO	NO	NO	Tenormin, Targin, Cardioaspirina (nd)	NO	NO		NO	Tutte le mansioni	50	SI					Galline ovaiole	Giornaliera	SI		x	x	x	SI	N
213CN023	industriale	27	2018-09-07	NO		NO	NO	NO	NO	NO	NO	NO		NO	Tutte le mansioni	28	SI			x			nd	nd	nd	nd	nd	nd	SI	N
211CN013	industriale	247	2018-11-22	NO		NO	NO	NO	NO	NO	NO	NO		NO	Tutte le mansioni	33	SI			x			Giornaliera	SI		x			SI	N
096CN072	industriale	242	2018-06-18	NO		NO	NO	NO	NO	NO	NO	NO		NO	Allevatore	7	SI			x			Giornaliera	SI		x	x	x	NO	N
220CN018	industriale	54	2019-10-29	NO		NO	NO	NO	NO	Simvastatina (nd)	NO	NO	Diabete	NO	Tutte le mansioni	52	SI			x			Giornaliera	SI	x				SI	N
082CN711	industriale	85	2019-04-17	NO		NO	SI	NO	NO	NO	NO	NO		NO	Allevatore	8	SI			x			Giornaliera	SI		x	x		NO	P	37.2	C.gallinacea	36	C.gallinacea	CdR
211CN142	industriale	250	2019-05-02	NO		NO	SI	NO	NO	NO	NO	NO		NO	Coadiuvante	2	SI			x			Giornaliera	SI		x		x	NO	P	37.8	ND		neg
081CN714	industriale	167	2018-06-18	NO		NO	NO	NO	NO	NO	NO	NO		NO	Tutte le mansioni	10	SI			x			Giornaliera	SI	x				SI	N
056CN012	industriale	17	2018-08-28	NO		NO	NO	Pollini Parietaria	NO	NO	NO	NO		NO	Tutte le mansioni	30	SI			x			Giornaliera	SI		x	x	x	SI	N				C.gallinacea	22,8
082CN704	industriale	90	2019-05-15	NO		NO	NO	NO	NO	NO	NO	NO		NO	Allevatore	13	SI			x			Giornaliera	SI		x	x		NO	N
089CN261	industriale	245	2018-07-10	NO		Francia	NO	NO	NO	Isoptin (nd)	NO	NO		NO	Custode	36	SI	x					Giornaliera	SI		x	x	x	SI	N
244CN024	industriale	150	2018-07-17	NO		NO	NO	NO	Metronidazolo (nd)	NO	NO	NO		NO	nd	10	SI			x			Giornaliera	SI		x	x	x	SI	N
057CN024	industriale	4	2018-07-06	NO		NO	NO	NO	NO	NO	NO	NO		NO	Coadiuvante	1	SI			x			Giornaliera	SI		x	x	x	SI	N
148CN031	industriale	25	2018-09-05	NO		NO	SI	NO	NO	NO	NO	NO		NO	Tutte le mansioni	11	SI			x			Giornaliera	SI		x	x	x	SI	N
148CN031	industriale	23	2018-09-05	Acidità di stomaco	8/2/2018	NO	SI	NO	NO	NO	NO	NO		NO	Tutte le mansioni	2	SI			x			Giornaliera	SI		x	x		NO	N
109CN024	industriale	33	2018-09-26	NO		NO	NO	NO	NO	Congescor	NO	NO		NO	Tutte le mansioni	38	SI			x			Giornaliera	SI		x		x	NO	N
169CN701	industriale	177	2018-10-16	NO		NO	SI	NO	NO	NO	NO	NO		NO	Allevatore	40	SI			x			Giornaliera	SI	x				SI	N
028CN703	industriale	92	2019-06-10	NO		NO	NO	NO	NO	nd (x Prostata, x Ipertensione)	NO	NO		SI (nd)	Allevatore	40	SI			x			Giornaliera	SI	nd	nd	nd	nd	NO	P	36	C.gallinacea	34.7	neg
057CN037	industriale	6	2018-07-06	NO		NO	SI	NO	NO	NO	NO	NO		NO	Tutte le mansioni	3	SI			x			Giornaliera	SI		x	x	x	SI	N
189CN701	industriale	170	2018-07-09	NO		NO	NO	NO	NO	NO	NO	NO		NO	Titolare	30	SI			x			Giornaliera	SI	x				NO	N
074CN046	industriale	14	2018-08-03	NO		NO	SI	NO	NO	NO	NO	NO		NO	Controllo serale	3	SI			x			Giornaliera	SI			x		NO	N
148CN031	industriale	24	2018-09-05	NO		NO	SI	NO	NO	NO	NO	NO		NO	Tutte le mansioni	19	SI			x			Giornaliera	SI		x	x	x	SI	N
130CN309	industriale	163	2018-05-31	NO		NO	NO	NO	NO	NO	NO	NO		NO	Coadiuvante	4	SI			x			Giornaliera	SI				x	SI	N
123CN070	industriale	104	2019-10-28	NO		NO	NO	NO	NO	NO	NO	NO		NO	Tutte le mansioni	40	SI			x			Giornaliera	SI	x				SI	N
128CN024	industriale	149	2018-06-12	NO		NO	NO	NO	NO	Sertralina (x ansia)	NO	NO		NO	Tutte le mansioni	2	SI			x			Giornaliera	SI		x	x		NO	N
187CN702	industriale	91	2019-05-15	NO		NO	SI	NO	NO	NO	NO	NO		NO	Allevatore	10	SI			x			Giornaliera	SI		x	x		NO	N
147CN006	industriale	7	2018-07-17	NO		NO	SI	NO	NO	NO	NO	NO		NO	Tutte le mansioni	37	SI		x			Galline ovaiole	Giornaliera	SI			x		SI	N
107CN702	industriale	176	2018-09-19	NO		NO	NO	NO	NO	NO	NO	NO		NO	Titolare	49	SI			x			Giornaliera	SI	x				SI	P	33.8	C.gallinacea	36.6	neg
215CN083	industriale	131	2018-07-11	NO		NO	NO	NO	NO	NO	NO	NO		NO	Tutte le mansioni	24	SI			x			Giornaliera	SI					NO	N
212CN015	industriale	53	2019-10-29	NO		NO	NO	NO	NO	Reactan (x pressione)	NO	NO		NO	Tutte le mansioni	30	SI			x			Giornaliera	SI		x			SI	N
028CN702	industriale	88	2019-05-13	NO		NO	NO	NO	NO	NO	NO	NO		NO	Coadiuvante	24	SI			x			Giornaliera	SI	x				SI	N
144CN047	rurale/fam.	97	2019-07-08	NO		NO	NO	NO	NO	NO	NO	NO		NO	Allevatore	(da sempre)	SI			x			Giornaliera	SI	x				SI	N
089CN664	rurale/fam.	246	2018-09-07	NO		NO	NO	NO	NO	NO	NO	NO		NO	Titolare	20	SI			x			Giornaliera	SI	x				SI	N				C.gallinacea	26,3
143CN014	rurale/fam.	192	2019-07-09	NO		NO	NO	NO	NO	NO	NO	NO		NO	Allevatore	46	SI			x			Giornaliera	SI	x				SI	N				C.gallinacea	35.2
132CN016	rurale/fam.	16	2018-08-08	NO		NO	NO	NO	NO	NO	NO	NO		NO	Pulizia, alimentazione	14	SI			x			Giornaliera	NO	x				SI	N
042CN053	rurale/fam.	191	2018-10-01	NO		NO	NO	NO	NO	nd (x controllo pressione minima)	1981	NO		NO	Agricoltore	35	SI		x	x			Giornaliera	SI	x				SI	N				C.gallinacea	20.1
037CN035	rurale/fam.	36	2018-11-06	NO		NO	NO	NO	NO	NO	NO	NO		NO	Tutte le mansioni	10	SI			x			Giornaliera	SI	x				NO	P	34.1	C.gallinacea	34.3	C.gallinacea	21,7
144CN091	rurale/fam.	95	2019-07-01	NO		NO	SI	NO	NO	NO	NO	NO		NO	Allevatore	10	SI			x			Giornaliera	SI	x				SI	N
049CN133	rurale/fam.	103	2019-10-22	NO		NO	NO	NO	NO	Tachipirina, farmaci x pressione	NO	NO	Malattia cardiaca	SI (nd)	Allevatore	(da sempre)	SI			x			Giornaliera	SI	x				SI	N
049CN066	rurale/fam.	98	2019-07-08	NO		NO	NO	NO	NO	Anticoagulanti (x Insufficienza cardiaca)	NO	SI (x Infarto)	Malattia cardiaca	Nov-18	Allevatore	(da sempre)	SI			x			Giornaliera	SI					SI	P	38.7	ND		C.gallinacea	CdR
019CN219	rurale/fam.	251	2019-05-02	NO		NO	SI	NO	NO	NO	NO	NO		NO	Dipendente	4	SI	x		x			Giornaliera	SI		x		x	SI	N				C.gallinacea	22,8
155CN073	rurale/fam.	171	2018-07-10	NO		NO	NO	NO	NO	Eutirox 75 (x Ipotiroidismo)	NO	NO	Ipotiroidismo	NO	Titolare	4	SI			x			Giornaliera	SI	x				SI	N				C.gallinacea	18,7
211CN011	rurale/fam.	253	2019-08-08	NO		NO	NO	NO	NO	Statine (nd)	NO	NO		NO	Titolare	10	NO						nd	nd	x				SI	P	38.1	C.gallinacea	36.1	C.gallinacea	20,9
019CN219	rurale/fam.	252	2019-05-02	NO		NO	SI	NO	NO	Voltaren (nd)	NO	NO	Psoriasi	NO	Titolare	15	SI	x		x			Giornaliera	SI	x				NO	P	36.5	ND
150CN013	rurale/fam.	11	2018-07-24	NO		NO	NO	NO	NO	NO	4 anni prima	NO		NO	Tutte le mansioni	10	SI			x			Giornaliera	SI	x				SI	N
096CN083	rurale/fam.	254	2019-09-23	NO		NO	SI	NO	NO	NO	NO	NO		NO	Tutte le mansioni	50	SI			x		Galline ovaiole	Giornaliera	SI	x				SI	P	37.6	C.gallinacea	38	neg
144CN709	rurale/fam.	94	2019-07-01	NO		NO	NO	NO	NO	NO	NO	NO		NO	Allevatore	35	SI			x			Giornaliera	SI	x				SI	N
113CN011	rurale/fam.	55	2019-10-29	NO		NO	NO	Augmentin, Aspirina	NO	NO	NO	NO		NO	Allevatore	19	SI			x			Giornaliera	SI	x				SI	N
049CN034	rurale/fam.	99	2019-07-08	NO		NO	NO	NO	NO	NO	NO	NO		NO	Allevatore	15	SI			x			Giornaliera	SI	x				SI	P	33.1	C.gallinacea	33.7	C.gallinacea	21,6
105CN077	rurale/fam.	37	2018-11-06	NO		NO	NO	NO	NO	NO	NO	NO		NO	Tutte le mansioni	8	SI					Piccioni	Giornaliera	SI			x		SI	P	26.9	C.psittaci	24.4	C.psittaci	39,5
144CN090	rurale/fam.	96	2019-07-01	NO		NO	NO	NO	NO	NO	NO	NO		NO	Allevatore	20	SI			x			Giornaliera	SI	x				SI	N
071CN037	rurale/fam.	164	2018-06-07	raffreddore	2,3 giorni	NO	SI	NO	NO	Spray nasale	NO	NO	pregressa rimozione polipi renali (6 mesi prima)	NO	Titolare agriturismo	12	SI			x			Giornaliera	SI	x				SI	N
146CN038	rurale/fam.	138	2018-06-07	NO		NO	SI	NO	NO	NO	NO	NO		NO	Tutte le mansioni	8	SI			x			Saltuaria	SI	x				SI	N
130CN722	rurale/fam.	162	2018-05-29	NO		NO	NO	NO	NO	Cardioaspirina, Antipertensivo (nd)	NO	NO		Dec-17	Tutte le mansioni	8	SI			x			Giornaliera	SI	x				SI	N
144CN061	rurale/fam.	101	2019-07-22	Tosse	6/1/2019	NO	NO	NO	NO	NO	NO	NO		NO	Allevatore	15	SI			x			Giornaliera	SI	x				SI	N
144CN221	rurale/fam.	87	2019-05-07	NO		NO	NO	NO	NO	NO	NO	NO	Asma	NO	Allevatore	20	SI			x			Giornaliera	SI	x				SI	N
144CN165	rurale/fam.	102	2019-08-19	NO		NO	SI	NO	NO	Nebivololo (x ipertensione)	NO	NO	Malattia cardiaca	NO	Allevatore	(da sempre)	SI			x			Giornaliera	SI	x				SI	N
		107	2020-02-13	NO		NO	NO	Graminacee	NO	NO	NO	NO		NO	Veterinario ASL	15	SI			x			Settimanale	SI				x	NO	N
		108	2020-02-14	NO		NO	NO	NO	NO	NO	NO	NO		Nov-19	Veterinario ASL	14	SI			x			Settimanale	SI				x	NO	N
		109	2020-02-14	NO		NO	NO	NO	NO	NO	NO	NO		NO	Veterinario ASL	1	SI			x		Faraone	Settimanale	SI		x	x	x	NO	N
		110	2020-02-13	Rinite	2/11/2020	NO	NO	NO	NO	Pillola anticoncezionale	NO	NO		NO	Veterinario ASL	4	SI			x		Faraone	Giornaliera	SI		x			NO	N
		111	2020-02-14	NO		NO	NO	Acido acetilsalicinico	NO	NO	NO	NO		NO	Veterinario ASL	20	SI					Galline ovaiole	Giornaliera	SI	x				SI	N
		112	2020-02-14	NO		NO	NO	NO	NO	Antiacido (x Cardias beante)	NO	NO		NO	Veterinario ASL	1	SI			x			Saltuaria	SI		x		x	NO	N
		113	2020-02-14	Faringo-rinite cronica	dal 2018	NO	NO	NO	NO	NO	NO	NO	Faringo-rinite cronica	NO	Veterinario ASL	36	SI			x			Saltuaria	NO		x		x	NO	N
		114	2020-02-14	NO		NO	NO	NO	Augmentin (x cure dentali)	NO	NO	NO		NO	Veterinario ASL	11	SI			x		Galline ovaiole	Saltuaria	NO		x		x	NO	N
		178	2020-02-13	NO		NO	NO	Polline	NO	NO	NO	NO		Nov-19	Veterinario ASL	nd	SI			x			Settimanale	SI				x	NO	N
		179	2020-02-13	Sinusite	1/15/2020	NO	NO	NO	NO	NO	NO	NO		NO	Veterinario ASL	30	NO						nd			x		x	NO	N
		180	2020-02-13	NO		NO	NO	NO	NO	NO	NO	NO		NO	Veterinario ASL	32	NO						nd	NO					NO	N
		181	2020-02-13	NO		NO	NO	Graminacee, acari, polvere	NO	NO	NO	NO		Nov-20	Veterinario ASL	< 1 anno	SI	x		x			Saltuaria	NO		x	x	x	NO	N
		182	2020-02-13	NO		NO	NO	NO	NO	NO	NO	NO		NO	Veterinario ASL	30	SI						Saltuaria	SI	x				NO	N
		183	2020-02-13	Costipazione	2/11/2020	NO	NO	NO	NO	NO	NO	NO		NO	Veterinario ASL	10	SI			x			Saltuaria	NO		x	x	x	NO	N
		193	2020-02-13	NO		NO	NO	Api	NO	NO	NO	NO		Nov-19	Veterinario ASL	31	SI	x	x	x	x	Faraone	Settimanale	SI		x		x	NO	N
		194	2020-02-13	NO		NO	NO	Graminacee	NO	NO	NO	NO		Nov-19	Veterinario ASL	nd	nd						nd	nd					nd	N
		195	2020-02-13	NO		NO	NO	NO	NO	NO	NO	NO		NO	Veterinario ASL	2	SI			x			Settimanale	SI		x	x	x	NO	N
		196	2020-02-13	NO		NO	NO	NO	NO	NO	NO	NO		Nov-19	Veterinario ASL	nd	SI			x			Saltuaria	SI				x	NO	N
		197	2020-02-13	NO		NO	nd	Polline	NO	NO	NO	NO		Nov-19	Veterinario ASL	1	SI			x			Saltuaria	SI		x	x	x	NO	N
		198	2020-02-13	NO		NO	nd	nd	nd	nd	nd	nd		nd	Veterinario ASL	30	SI			x			Saltuaria	NO		x	x		NO	N
		F1	2020-02-14	NO		NO	NO	NO	NO	NO	NO	NO		NO	Veterinario ASL	31	SI	x		x			Saltuaria	SI		x			NO	N
		F2	2020-02-14	NO		NO	NO	NO	NO	NO	NO	NO	Gravida 2° trimestre	NO	Veterinario ASL	< 1 anno	SI			x			Giornaliera	SI	x				SI	N
		F3	2020-02-14	NO		NO	NO	NO	nd (x cistite)	NO	NO	NO		Nov-19	Veterinario ASL	39	SI	x	x	x	x		Giornaliera	SI		x		x	NO	N
		01SAV	2020-02-12	NO		NO	NO	NO	NO	Delapride (x Ipertensione)	NO	NO		NO	Veterinario ASL	30	SI			x		Faraone	Settimanale	SI				x	NO	N
		02SAV	2020-02-12	NO		NO	NO	NO	NO	Triatec (x ipertensione) / Cardioaspirina (x ictus) / Ezetrol (x colesterolo)	NO	NO	Ictus (2015)	Nov-19	Veterinario ASL	36	SI			x		Faraone	Saltuaria	SI		x	x	x	NO	N
		03SAV	2020-02-13	NO		NO	NO	NO	NO	NO	NO	NO		Nov-19	Veterinario ASL	14	NO							NO		x	x	x	NO	N
		04SAV	2020-02-12	NO		NO	NO	NO	NO	NO	May-16	NO		NO	Veterinario ASL	20	SI			x			Saltuaria	NO					NO	N
		05SAV	2020-02-12	NO		NO	NO	NO	NO		NO	NO		Nov-19	Veterinario ASL	nd	SI			x			Saltuaria	NO				x	NO	N
		06SAV	2020-02-13	NO		NO	NO	NO	NO	NO	Mar-19	NO		Nov-19	Veterinario ASL	30	SI			x		Galline ovaiole	Saltuaria	SI		x	x	x	NO	N
		07SAV	2020-02-12	NO		NO	NO	NO	NO	NO	NO	NO	Celiachia	NO	Veterinario ASL	21	SI			x			Saltuaria	SI		x	x	x	NO	N
		08SAV	2020-02-13	NO		NO	NO	NO	NO	NO	NO	NO		NO	Veterinario ASL	31	SI			x			Saltuaria	SI			x	x	NO	N
		09SAV	2020-02-13	NO		NO	NO	Inalanti vegetali	NO	Klaire (nd)	NO	NO		Dec-19	Veterinario ASL	13	SI			x			Saltuaria	SI				x	NO	N
