# Supplementary material for: Chlamydia Species and Related Risk Factors in Poultry in North-Western Italy: Possible Bird-to-Human Transmission for C. gallinacea
Source: Int J Environ Res Public Health. 2022 Feb 15;19(4):2174. doi: 10.3390/ijerph19042174 (PMC8872282; doi:10.3390/ijerph19042174)
Supplement: Supplementary file 1 [file ijerph-19-02174-s001.zip › ijerph-1541526-supplementary/ijerph-1541526-supplementary S1/veterinary_database.xls]

## Sheet: Sheet1
codaz	tipol	specie	orientam	comune	tot_camp	n_pos	c_psittaci	c_gallinacea	c_abortus	c_avium	n_neg	az_pos	data	aa_costr	aa_ristrut	n_cap_murat	n_tunnel	cap_free_range	parch	canc_sbarra	disinf_mezzi	reti	segnal_mac	cicli	lettiera	rit_morti	vis_disinf	vis_calz_cambio	vis_disp_indum	vis_indoss_indum	circost_erba	circost_oggetti	circost_piume	circost_feci	circost_alberi	circost_cesp	vis_ratti	vis_avifauna	lett_stoc	lett_aggiunta	deratiz	pers_caccia	altri_cn_gt	altri_cv	altri_bv	altre_cp_pc	altri_sn	altri_vol	km1_h2o
012CN117	industriale	avicoli misti	da carne	Barge	16	0	0	0	0	0	16	0	2019-10-16	2000	2013	1		no	Sì, all'interno dell'allevamento	si	no	Sono presenti reti antipassero e sono solitamente integre	no	si	si	si, sempre	si, sempre	sì, sempre	sì, erano sempre presenti	sì, è stato chiesto	si	no	no	no	no	no	no	no	si	no	è gestita dall'allevatore	no	no	no	no	no	no	no	si
018CN702	industriale	pollo	broiler	Belvedere Langhe	16	0	0	0	0	0	16	0	2018-07-03	1990	2010		3	no	Sì, all'esterno dell'allevamento	si	no	Sono presenti reti antipassero e sono solitamente integre	no	si	si	si, sempre	generalmente non sono presenti le vaschette davanti ai capannoni	mai	sì, erano sempre presenti	sì, è stato chiesto	si	no	no	no	no	no	no	no	si	a volte	è gestita dall'allevatore	no	no	no	no	no	no	no	no
019CN219	rurale/fam.	avicoli misti	misto	Benevagienna	32	3	0	2	0	0	29	1	2019-05-02	1800				si	Sì, all'esterno dell'allevamento	no	no	Non sono presenti reti antipassero	no	no	no	non so	generalmente non sono presenti le vaschette davanti ai capannoni	non so	no, non erano presenti	non so	no	si	si	si	si	si	è successo in 1 delle mie 2 visite	non so	non so	non so	è gestita dall'allevatore	no	si	no	no	no	no	no	si
028CN702	industriale	pollo	ovaiole	Boves	16	0	0	0	0	0	16	0	2020-12-07	1960		4		no	Sì, all'interno dell'allevamento	si	si	Sono presenti reti antipassero e sono solitamente integre	no	si	no	a volte	si, sempre	sì, sempre	sì, erano sempre presenti	sì, è stato chiesto	si	no	no	no	no	no	no	no	no	no	è gestita dall'allevatore	no	si	no	no	no	no	no	no
028CN703	industriale	pollo	ovaiole	Boves	16	0	0	0	0	0	16	0	2020-12-07	1960		2		no	Sì, all'esterno dell'allevamento	si	no	Sono presenti reti antipassero e sono solitamente integre	no	si	no	a volte	lo contenevano solo in 1 delle 2 mie visite	solo in 1 delle 2 mie visite	erano presenti solo in 1 delle 2 mie visite	no, non è stato chiesto	a volte	si	no	no	si	si	no	no	non viene stoccata	no	è gestita dall'allevatore	no	no	no	no	no	no	no	si
037CN035	rurale/fam.	pollo	riproduttori	Canale	16	1	0	1	0	0	15	1	2018-11-06	1930	2000	1		si	Non è presente un parcheggio	si	no	Non sono presenti reti antipassero	no	si	no	si, sempre	generalmente non sono presenti le vaschette davanti ai capannoni	sì, sempre	no, non erano presenti	sì, è stato chiesto	si	no	no	no	si	si	no	no	non viene stoccata	no	è gestita dall'allevatore	no	no	no	no	no	no	no	no
040CN706	industriale	pollo	ovaiole	Caraglio	32	0	0	0	0	0	32	0	2020-12-07	1960		6		no	Sì, all'esterno dell'allevamento	si	si	Sono presenti reti antipassero e sono solitamente integre	no	no	si	a volte	si, sempre	sì, sempre	sì, erano sempre presenti	sì, è stato chiesto	si	no	no	no	no	no	no	no	non viene stoccata	a volte	è gestita dall'allevatore	no	si	no	no	no	si	no	no
042CN022	rurale/fam.	avicoli misti	misto	Cardè	15	5	0	5	0	0	10	1	2018-08-20							si		Non sono presenti reti antipassero		no	no				no, non erano presenti	no, non è stato chiesto	no		si		no	no						sì	si	no	no	si	no	si	si
042CN033	industriale	pollo	ovaiole	Cardè	16	0	0	0	0	0	16	0	2018-07-11	1980	2013	1		no	Sì, all'interno dell'allevamento	si	no	Sono presenti reti antipassero e sono solitamente integre	no	si	si	a volte	lo contenevano solo in 1 delle 2 mie visite		sì, erano sempre presenti	sì, è stato chiesto	si	no	no	no	si		no	no	non viene stoccata	a volte	è gestita da una ditta esterna	no	no	no	no	no	no	no	si
042CN053	rurale/fam.	avicoli misti	misto	Cardè	25	13	4	5	0	0	12	1	2018-09-11	1964		1		si		si			no						no, non erano presenti		a volte	a volte				a volte						sì			si				no
049CN034	rurale/fam.	pollo	da carne	Morozzo	10	9	0	9	0	0	1	1	2020-12-07	1960		1		si	Sì, all'interno dell'allevamento	si	no	Sono presenti reti antipassero e sono solitamente integre	no	no	si	mai	generalmente non sono presenti le vaschette davanti ai capannoni	sì, sempre	sì, erano sempre presenti	no, non è stato chiesto	si	si	no	no	no	si	no	no	non viene stoccata	a volte	è gestita dall'allevatore	no	si	no	si	no	no	no	si
049CN066	rurale/fam.	pollo	da carne	Castelletto Stura	16	1	0	1	0	0	15	1	2020-12-07	1960		1		si	Sì, all'interno dell'allevamento	si	no	Sono presenti reti antipassero ma non sono integre	no	no	si	a volte	generalmente non sono presenti le vaschette davanti ai capannoni	mai	no, non erano presenti	no, non è stato chiesto	si	si	no	no	si	si	no	no	a volte	a volte	non è presenta alcuna procadura	no	si	no	si	no	no	no	si
049CN133	rurale/fam.	pollo	da carne	Castelletto Stura	16	0	0	0	0	0	16	0	2020-12-07	1960		1		si	Sì, all'interno dell'allevamento	si	no	Sono presenti reti antipassero ma non sono integre	no	no	si	a volte	generalmente non sono presenti le vaschette davanti ai capannoni	solo in 1 delle 2 mie visite	sì, erano sempre presenti	è stato chiesto solo in 1 delle 2 mie visite	si	si	no	no	si	no	no	no	non viene stoccata	a volte	è gestita dall'allevatore	no	si	no	no	no	no	no	no
056CN008	industriale	pollo	riproduttori	Castiglione Tinella	16	0	0	0	0	0	16	0	2018-09-27	1972	2000	3		no	Sì, all'interno dell'allevamento	si	si	Sono presenti reti antipassero e sono solitamente integre	no	si	si	si, sempre	generalmente non sono presenti le vaschette davanti ai capannoni	sì, sempre	sì, erano sempre presenti	sì, è stato chiesto	si	no	no	no	si	no	no	no	non viene stoccata	no	è gestita dall'allevatore	no	si	no	no	no	no	no	no
056CN012	industriale	pollo	riproduttori	Castiglione Tinella	16	0	0	0	0	0	16	0	2018-08-28	1980	2013		3	no	Sì, all'esterno dell'allevamento	si	si	Sono presenti reti antipassero e sono solitamente integre	no	si	si	si, sempre	generalmente non sono presenti le vaschette davanti ai capannoni	sì, sempre	sì, erano sempre presenti	sì, è stato chiesto	si	no	no	no	si	no	no	no	si	si	è gestita da una ditta esterna	no	no	no	no	no	no	no	no
057CN024	industriale	pollo	broiler	Castino	16	0	0	0	0	0	16	0	2018-07-06	1984		2		no	Non è presente un parcheggio	no	si	Sono presenti reti antipassero e sono solitamente integre	no	si	si	a volte	generalmente non sono presenti le vaschette davanti ai capannoni	sì, sempre	sì, erano sempre presenti	sì, è stato chiesto	si	no	no	no	no	no	no	no	si	si	è gestita da una ditta esterna	no	si	no	no	no	no	no	si
057CN037	industriale	pollo	broiler	Castino	16	0	0	0	0	0	16	0	2018-07-06	1975	2008	1		no	Non è presente un parcheggio	si	si	Sono presenti reti antipassero e sono solitamente integre	no	si	si	si, sempre	generalmente non sono presenti le vaschette davanti ai capannoni	sì, sempre	sì, erano sempre presenti	sì, è stato chiesto	si	no	no	no	si	no	no	si, sempre	si	si	è gestita dall'allevatore	sì	si	no	no	no	no	no	si
062CN085	industriale	pollo	broiler	Ceresole d'Alba	16	0	0	0	0	0	16	0	2019-09-24	1972	1990	1		no	Sì, all'esterno dell'allevamento	si	si	Sono presenti reti antipassero e sono solitamente integre	no	si	si	si, sempre	lo contenevano solo in 1 delle 2 mie visite	sì, sempre	sì, erano sempre presenti	sì, è stato chiesto	si	no	no	no	si	no	no	no	non viene stoccata	no	è gestita dall'allevatore	no	si	no	no	no	no	no	si
062CN086	industriale	pollo	broiler	Ceresole d'Alba	16	0	0	0	0	0	16	0	2019-10-17	1988	2019		2	no	Sì, all'esterno dell'allevamento	si	no	Sono presenti reti antipassero e sono solitamente integre	no	si	si	si, sempre	si, sempre	sì, sempre	sì, erano sempre presenti	sì, è stato chiesto	si	no	no	no	si	no	no	no	non viene stoccata	a volte	è gestita dall'allevatore	no	no	no	no	no	no	no	si
063CN008	industriale	pollo	broiler	Cerretto Langhe	16	0	0	0	0	0	16	0	2019-08-27	1982	2019	2		no	Sì, all'esterno dell'allevamento	si	no	Sono presenti reti antipassero e sono solitamente integre	no	si	si	si, sempre	lo contenevano solo in 1 delle 2 mie visite	sì, sempre	sì, erano sempre presenti	sì, è stato chiesto	si	no	no	no	si	no	no	no	si	no	è gestita dall'allevatore	no	si	no	no	no	no	no	no
067CN217	industriale	pollo	riproduttori	Cherasco	16	0	0	0	0	0	16	0	2018-09-18	1998	2018		4	no	Non è presente un parcheggio	si	si	Sono presenti reti antipassero e sono solitamente integre	si	si	si	si, sempre	si, sempre	sì, sempre	sì, erano sempre presenti	sì, è stato chiesto	si	no	no	no	si	no	no	no	si	si	è gestita dall'allevatore	no	si	no	no	no	no	no	si
071CN037	rurale/fam.	pollo	misto	Clavesana	15	0	0	0	0	0	15	0	2019-06-02	1990		1		no	Sì, all'esterno dell'allevamento	si	no	Non sono presenti reti antipassero	no	si	si	mai	mai	mai	no, non erano presenti	no, non è stato chiesto	si	no	no	no	si	no	no	no	non viene stoccata	no	non è presenta alcuna procadura	no	si	no	no	si	no	no	no
074CN046	industriale	pollo	broiler	Cossano Belbo	16	0	0	0	0	0	16	0	2018-08-03	1970	2018	3		no	Sì, all'esterno dell'allevamento	si	si	Sono presenti reti antipassero e sono solitamente integre	no	si	si	si, sempre	generalmente non sono presenti le vaschette davanti ai capannoni	sì, sempre	sì, erano sempre presenti	sì, è stato chiesto	si	no	no	no	si	no	no	no	si	si	è gestita dall'allevatore	no	no	no	no	no	no	no	si
078CN717	industriale	pollo	ovaiole	Cuneo	16	0	0	0	0	0	16	0	2019-02-14	1987		2		no	Sì, all'esterno dell'allevamento	si	no	Sono presenti reti antipassero e sono solitamente integre	no	si	no	si, sempre	generalmente non sono presenti le vaschette davanti ai capannoni	sì, sempre	sì, erano sempre presenti	sì, è stato chiesto	si	a volte	no	no	no	no	no	no	non viene stoccata	no	è gestita dall'allevatore	no	si						si
081CN706	industriale	pollo	riproduttori	Dogliani	16	0	0	0	0	0	16	0	2018-09-13	1980	2017	1		no	Sì, all'esterno dell'allevamento	si	no	Sono presenti reti antipassero e sono solitamente integre	no	si	no	mai	generalmente non sono presenti le vaschette davanti ai capannoni	sì, sempre	no, non erano presenti	sì, è stato chiesto	si	no	no	no	si	no	no	no	non viene stoccata	no	è gestita dall'allevatore	no	no	no	no	no	no	no	no
081CN714	industriale	pollo	broiler	Dogliani	16	0	0	0	0	0	16	0	2018-06-18	1990	2006	3		no	Sì, all'esterno dell'allevamento	si	no	Sono presenti reti antipassero e sono solitamente integre	no	si	si	si, sempre	generalmente non sono presenti le vaschette davanti ai capannoni	sì, sempre	sì, erano sempre presenti	no, non è stato chiesto	si	no	no	no	no	no	no	no	si	a volte	è gestita dall'allevatore	no	si	no	no	no	no	no	no
082CN703	industriale	pollo	ovaiole	Dronero	32	12	0	12	0	0	20	1	2020-12-07	1960		2		no	Sì, all'esterno dell'allevamento	si	si	Sono presenti reti antipassero e sono solitamente integre	no	si	no	a volte	si, sempre	sì, sempre	sì, erano sempre presenti	sì, è stato chiesto	si	no	no	no	si	si	no	no	non viene stoccata	no	è gestita dall'allevatore	no	si	no	no	no	no	no	no
082CN704	industriale	pollo	ovaiole	Dronero	16	0	0	0	0	0	16	0	2020-12-07	1980	2000	4		no	Sì, all'interno dell'allevamento	si	si	Sono presenti reti antipassero e sono solitamente integre	no	si	no	a volte	si, sempre	sì, sempre	sì, erano sempre presenti	sì, è stato chiesto	si	no	no	no	no	no	no	no	non viene stoccata	no	è gestita dall'allevatore	no	no	no	no	no	no	no	no
082CN711	industriale	pollo	ovaiole	Dronero	16	2	0	1	0	0	14	1	2020-12-07	1970		2		no	Sì, all'esterno dell'allevamento	si	si	Sono presenti reti antipassero e sono solitamente integre	no	si	no	a volte	si, sempre	sì, sempre	sì, erano sempre presenti	sì, è stato chiesto	si	a volte	no	no	si	no	no	no	non viene stoccata	no	è gestita dall'allevatore	no	no	no	no	no	no	no	no
085CN701	industriale	pollo	riproduttori	Envie	16	0	0	0	0	0	16	0	2019-05-13	1963	2018	1		no	Sì, all'esterno dell'allevamento	si	si	Sono presenti reti antipassero e sono solitamente integre	no	si	no	mai	si, sempre		sì, erano sempre presenti	sì, è stato chiesto	si	no	no	no	si	no	no	no	non viene stoccata	no	è gestita dall'allevatore	no	no	no	no	no	no	no	no
085CN702	industriale	avicoli misti	da carne	Envie	16	0	0	0	0	0	16	0	2019-10-16	1990	2004	1		no	Non è presente un parcheggio	no	no	Sono presenti reti antipassero e sono solitamente integre	no	si	si	si, sempre	si, sempre	sì, sempre	sì, erano sempre presenti	sì, è stato chiesto	si	no	no	no	no	no	no	no	si	no	è gestita dall'allevatore	no	no	no	no	no	no	no	si
086CN707	industriale	pollo	broiler	Farigliano	16	0	0	0	0	0	16	0	2018-06-12	2004	2015	1		no	Sì, all'interno dell'allevamento	si	no	Sono presenti reti antipassero e sono solitamente integre	si	si	si	si, sempre	generalmente non sono presenti le vaschette davanti ai capannoni	mai	no, non erano presenti	sì, è stato chiesto	si	no	no	no	no	no	no	no	non viene stoccata	no	è gestita dall'allevatore	no	no	no	no	no	no	no	si
089CN261	industriale	tacchino	da carne	Fossano	16	0	0	0	0	0	16	0	2018-07-10	1972	1992	8		no	Sì, all'interno dell'allevamento	si	si	Sono presenti reti antipassero e sono solitamente integre	no	si	si	si, sempre	si, sempre	solo in 1 delle 2 mie visite	sì, erano sempre presenti	sì, è stato chiesto	si	no	no	no	no	si	no	no	si	si	è gestita dall'allevatore	no	no	no	no	no	no	no	no
089CN342	industriale	pollo	riproduttori	Fossano	16	0	0	0	0	0	16	0	2019-05-07	1995		5	0	no	Sì, all'esterno dell'allevamento	si	si	Sono presenti reti antipassero e sono solitamente integre	no	si	si	si, sempre	si, sempre	sì, sempre	sì, erano sempre presenti		si	no	no	no	no	no	no	no	non viene stoccata	no	è gestita dall'allevatore	no	no	no	no	no	no	no	no
089CN664	rurale/fam.	avicoli misti	riproduttori	Fossano	25	16	0	16	0	0	9	1	2018-09-07					si	Non è presente un parcheggio	si	no	Non sono presenti reti antipassero		no	no	non so	mai	mai	no, non erano presenti	no, non è stato chiesto	si	a volte	a volte	a volte	si	si	non so	no		no	è gestita dall'allevatore	no	si	no	no	no	no	si	si
091CN701	industriale	pollo	svezzatori	Frabosa Sottana	16	0	0	0	0	0	16	0	2018-07-24	1975	2012	2		no	Sì, all'esterno dell'allevamento	si	no	Sono presenti reti antipassero e sono solitamente integre	no	si	si	si, sempre	si, sempre	sì, sempre	sì, erano sempre presenti	sì, è stato chiesto	si	no	no	no	no	no	no	no	non viene stoccata	no	è gestita dall'allevatore	no	no	no	no	no	no	no	si
096CN072	industriale	pollo	broiler	Genola	16	0	0	0	0	0	16	0	2018-06-18	1968	2015		9	no	Sì, all'esterno dell'allevamento	si	si	Sono presenti reti antipassero e sono solitamente integre	si	si	si	si, sempre	mai	mai	sì, erano sempre presenti	sì, è stato chiesto	a volte	si	no	no	no	no	no	no	no	no	è gestita dall'allevatore	no	no	no	no	no	no	no	no
096CN074	industriale	pollo	broiler	Genola	16	0	0	0	0	0	16	0	2018-06-11	1974	2018	5	5	no	Sì, all'esterno dell'allevamento	si	si	Sono presenti reti antipassero e sono solitamente integre	si	si	si	si, sempre	generalmente non sono presenti le vaschette davanti ai capannoni	mai	sì, erano sempre presenti	sì, è stato chiesto	a volte	si	no	no	si	si	no	no	non viene stoccata	no	è gestita dall'allevatore	no	no	no	no	no	no	no	no
096CN083	rurale/fam.	avicoli misti	misto	Genola	16	0	0	0	0	0	16	0	2019-09-23	1980		1	0	si	Sì, all'esterno dell'allevamento	si	no	Sono presenti reti antipassero e sono solitamente integre	no	a volte/ in alcuni capannoni	si	a volte	mai	sì, sempre	no, non erano presenti	sì, è stato chiesto	no	si	si	no	si	si	si, sempre	no	si	si	non so	no	si	si	no	no	si	si	no
099CN026	industriale	pollo	broiler	Govone	16	0	0	0	0	0	16	0	2018-07-27	1960	1996	3		no	Sì, all'interno dell'allevamento	si	si	Sono presenti reti antipassero e sono solitamente integre	no	si	si	si, sempre	generalmente non sono presenti le vaschette davanti ai capannoni	sì, sempre	sì, erano sempre presenti	sì, è stato chiesto	si	no	no	no	si	no	no	no	non viene stoccata	si	è gestita dall'allevatore	no	si	no	no	no	no	no	no
099CN027	industriale	anatra	da carne	Govone	16	0	0	0	0	0	16	0	2018-07-25	1968	1994	3		no	Sì, all'esterno dell'allevamento	si	si	Sono presenti reti antipassero e sono solitamente integre	no	si	no	si, sempre	generalmente non sono presenti le vaschette davanti ai capannoni	sì, sempre	sì, erano sempre presenti	sì, è stato chiesto	si	no	no	no	no	no	no	no	no	no	è gestita dall'allevatore	no	si	no	no	si	no	no	no
105CN077	rurale/fam.	piccione	riproduttori	La Morra	25	2	2	0	0	0	23	1	2018-11-06	1960	2007	1		no	Non è presente un parcheggio	si	no	Sono presenti reti antipassero e sono solitamente integre	no	no	no	mai	generalmente non sono presenti le vaschette davanti ai capannoni	mai	no, non erano presenti	sì, è stato chiesto	si	no	no	no	si	si	no	no	non viene stoccata	no	è gestita dall'allevatore	no	no	no	no	no	no	no	no
107CN702	industriale	pollo	riproduttori	Lequio Tanaro	16	0	0	0	0	0	16	0	2018-09-19	1980	2018	7		si	Sì, all'esterno dell'allevamento	si	si	Sono presenti reti antipassero e sono solitamente integre	no	a volte/ in alcuni capannoni	no	mai	si, sempre	mai	sì, erano sempre presenti	sì, è stato chiesto	si	no	no	no	no	no	no	no	non viene stoccata	no	è gestita da una ditta esterna	no	si	si	no	no	no	no	si
107CN707	industriale	pollo	broiler	Lequio Tanaro	16	0	0	0	0	0	16	0	2018-06-12	2014	2014	2		no	Sì, all'esterno dell'allevamento	si	no	Sono presenti reti antipassero e sono solitamente integre	si	si	si	si, sempre	generalmente non sono presenti le vaschette davanti ai capannoni	mai	sì, erano sempre presenti	sì, è stato chiesto	si	no	no	no	no	no	no	no	non viene stoccata	no	è gestita dall'allevatore	no	no	no	no	no	no	no	no
109CN024	industriale	pollo	riproduttori	Levice	16	0	0	0	0	0	16	0	2018-09-26	1990	2012	1		no	Sì, all'interno dell'allevamento	si	si	Sono presenti reti antipassero e sono solitamente integre	no	si	si	si, sempre	generalmente non sono presenti le vaschette davanti ai capannoni	sì, sempre	sì, erano sempre presenti	sì, è stato chiesto	si	no	no	no	si	no	no	no	non viene stoccata	no	è gestita dall'allevatore	no	si	no	no	si	no	no	no
113CN011	rurale/fam.	pollo	ovaiole	Magliano Alfieri	15	2	0	2	0	0	13	1	2019-10-29	2001		2		si	Sì, all'esterno dell'allevamento	si	no	Non sono presenti reti antipassero	no		no	a volte	generalmente non sono presenti le vaschette davanti ai capannoni	sì, sempre	sì, erano sempre presenti	sì, è stato chiesto	si	no	no	no	si	si	no	no	non viene stoccata	no	è gestita dall'allevatore	no	si	no	no	no	no	no	no
118CN028	industriale	pollo	broiler	Margarita	16	0	0	0	0	0	16	0	2019-02-26	2004	2009		2	no	Sì, all'esterno dell'allevamento	si	si	Sono presenti reti antipassero e sono solitamente integre	no	si	si	si, sempre	generalmente non sono presenti le vaschette davanti ai capannoni	mai	sì, erano sempre presenti	sì, è stato chiesto	si	no	no	no	no	no	no	no	non viene stoccata	no	è gestita dall'allevatore	non so	si						no
118CN703	industriale	pollo	broiler	Margarita	16	0	0	0	0	0	16	0	2019-02-26	1980	2010	2		no	Sì, all'interno dell'allevamento	no	no	Sono presenti reti antipassero e sono solitamente integre	no	si	si	si, sempre	mai	sì, sempre	no, non erano presenti	no, non è stato chiesto	si	a volte	no	no	no	no	no	no	non viene stoccata	no	è gestita dall'allevatore	non so	no	no					no
123CN070	industriale	pollo	broiler	Gaiola/Caraglio	16	0	0	0	0	0	16	0	2020-12-07	1970		2		no	Sì, all'interno dell'allevamento	no	no	Sono presenti reti antipassero e sono solitamente integre	no	si	si	si, sempre	si, sempre	sì, sempre	sì, erano sempre presenti	sì, è stato chiesto	si	si	no	no	no	no	no	no	si	si	è gestita dall'allevatore	no	si	no	no	si	no	no	no
128CN019	industriale	pollo	riproduttori	Monasterolo di S.	26	8	0	6	0	0	18	1	2018-09-20	2000	2011	1		si	Sì, all'interno dell'allevamento	si	no	Sono presenti reti antipassero e sono solitamente integre	no	si	si	a volte	lo contenevano solo in 1 delle 2 mie visite		sì, erano sempre presenti	sì, è stato chiesto	si	a volte	si	no	si	no	no	no	si	si	è gestita dall'allevatore	no	no	no	no	no	no	no	no
128CN024	industriale	pollo	broiler	Monasterolo di S.	16	0	0	0	0	0	16	0	2018-06-12	1970	2017	6	0	no	Sì, all'interno dell'allevamento	si	si	Sono presenti reti antipassero e sono solitamente integre	si	si	si	si, sempre	generalmente non sono presenti le vaschette davanti ai capannoni	mai	sì, erano sempre presenti	sì, è stato chiesto	si	no	no	no	no	no	no	no	si	si	è gestita dall'allevatore	no	si	no	no	no	no	no	no
128CN067	industriale	pollo	broiler	Monasterolo di S.	16	0	0	0	0	0	16	0	2018-06-12	1963	2017	14	0	no	Non è presente un parcheggio	no	no	Non sono presenti reti antipassero	no	si	si	si, sempre	mai	mai	no, non erano presenti	sì, è stato chiesto	si	no	no	no	si	si	no	no	non viene stoccata	no	è gestita da una ditta esterna	no	si	no	no	no	no	no	si
130CN309	industriale	pollo	broiler	Mondovì	16	0	0	0	0	0	16	0	2018-05-31	1960	2013	1		no	Sì, all'interno dell'allevamento	no	no	Sono presenti reti antipassero e sono solitamente integre	no	si	si	si, sempre	generalmente non sono presenti le vaschette davanti ai capannoni	mai	no, non erano presenti	no, non è stato chiesto	si	no	no	no	no	no	no	no	si	a volte	è gestita dall'allevatore	no	si	no	no	no	no	no	si
130CN703	industriale	pollo	broiler	Mondovì	16	0	0	0	0	0	16	0	2018-05-21			3	1	no	Sì, all'esterno dell'allevamento	si	no	Sono presenti reti antipassero e sono solitamente integre	no	si	si	si, sempre	generalmente non sono presenti le vaschette davanti ai capannoni	mai	sì, erano sempre presenti	sì, è stato chiesto	si	no	no	no	si	no	no	no	si	si	è gestita dall'allevatore	no	no	no	no	no	no	no	no
130CN710	rurale/fam.	pollo	misto	Mondovì	16	0	0	0	0	0	16	0	2018-05-24	2002	2002	1		si	Sì, all'interno dell'allevamento	no	no	Sono presenti reti antipassero e sono solitamente integre	no	no	si	mai	generalmente non sono presenti le vaschette davanti ai capannoni	mai	no, non erano presenti	no, non è stato chiesto	si	no	no	no	no	si	no	no	non viene stoccata	no	non è presenta alcuna procadura	no	no	no	no	no	no	no	si
130CN722	rurale/fam.	pollo	misto	Mondovì	15	0	0	0	0	0	15	0	2018-05-29	1970	2000	1		si	Sì, all'interno dell'allevamento		no	Sono presenti reti antipassero e sono solitamente integre	no	no	si	mai	generalmente non sono presenti le vaschette davanti ai capannoni	mai	no, non erano presenti	no, non è stato chiesto	no	no	no	no	si	si	no	no	non viene stoccata	no	non è presenta alcuna procadura	no	si	no	no	no	no	no	si
132CN016	rurale/fam.	pollo	da carne	Monforte d'Alba	15	0	0	0	0	0	15	0	2018-08-08	2011		1		si	Sì, all'esterno dell'allevamento	si	no	Non sono presenti reti antipassero	no	si	no	si, sempre	generalmente non sono presenti le vaschette davanti ai capannoni	sì, sempre	sì, erano sempre presenti	sì, è stato chiesto	si	no	no	no	si	si	no	no	non viene stoccata	no	è gestita dall'allevatore	no	si	no	no	no	no	no	no
132CN028	industriale	pollo	riproduttori	Monforte d'Alba	16	0	0	0	0	0	16	0	2018-10-10	1998	2015		2	no	Sì, all'interno dell'allevamento	si	si	Sono presenti reti antipassero e sono solitamente integre	si	si	si	si, sempre	generalmente non sono presenti le vaschette davanti ai capannoni	sì, sempre	sì, erano sempre presenti	sì, è stato chiesto	si	no	no	no	si	no	no	no	non viene stoccata	a volte	è gestita dall'allevatore	no	no	no	no	no	no	no	no
142CN016	industriale	pollo	broiler	Monticello d'Alba	16	0	0	0	0	0	16	0	2019-08-27	1973	2013	2		no	Sì, all'esterno dell'allevamento	si	no	Sono presenti reti antipassero e sono solitamente integre	no	si	si	si, sempre	si, sempre	sì, sempre	sì, erano sempre presenti	sì, è stato chiesto	si	no	no	no	si	si	no	no	si	si	è gestita dall'allevatore	no	si	no	no	no	no	no	no
143CN014	rurale/fam.	avicoli misti	misto	Moretta	25	6	1	4	0	0	19	1	2018-09-04					si	Non è presente un parcheggio	si			no	no													non so	no			è gestita dall'allevatore		si	si	si	si	si		no
143CN031	rurale/fam.	avicoli misti	misto	Moretta	16	0	0	0	0	0	16	0	2018-05-09	1940				no	Sì, all'esterno dell'allevamento	si	no	Non sono presenti reti antipassero	no	no		non so	mai		non so	no, non è stato chiesto						si	non so	non so			non è presenta alcuna procadura	no	si		si	si			si
143CN040	industriale	pollo	broiler	Moretta	16	0	0	0	0	0	16	0	2018-08-09	1981	2005	1		no	Sì, all'interno dell'allevamento	si	si	Sono presenti reti antipassero e sono solitamente integre	no	si	si	mai	mai		sì, erano sempre presenti	sì, è stato chiesto	si	no	no	no	no	no	no	no	non viene stoccata	no	è gestita dall'allevatore	no	no	no	no	no	no	no	si
143CN702	industriale	pollo	riproduttori	Moretta	16	0	0	0	0	0	16	0	2018-11-07	1970	1990	3		no	Sì, all'interno dell'allevamento	si	si	Sono presenti reti antipassero e sono solitamente integre	no	si	si	a volte	si, sempre	mai	sì, erano sempre presenti	sì, è stato chiesto	si	no	no	no	no	no	no	no	non viene stoccata	no	è gestita dall'allevatore	no	no	no	no	no	si	no	no
143CN703	industriale	pollo	broiler	Moretta	16	15	0	15	0	0	1	1	2018-08-09	1985	1996	2		no	Sì, all'interno dell'allevamento	si	si	Sono presenti reti antipassero e sono solitamente integre	no	si	si	mai	mai	mai	sì, erano sempre presenti	sì, è stato chiesto	si	no	no	no	si	no	no	no	si	no	è gestita dall'allevatore	no	no	no	no	no	si	no	si
144CN047	rurale/fam.	pollo	da carne	Morozzo	15	0	0	0	0	0	15	0	2020-12-07	1960		1		si	Sì, all'interno dell'allevamento	si	no	Sono presenti reti antipassero e sono solitamente integre	no	no	si	a volte	generalmente non sono presenti le vaschette davanti ai capannoni	mai	no, non erano presenti	no, non è stato chiesto	si	si	si	no	si	si	no	no	non viene stoccata	a volte	non è presenta alcuna procadura	no	si	no	si	no	no	no	si
144CN061	rurale/fam.	pollo	da carne	Morozzo	16	0	0	0	0	0	16	0	2020-12-07	1960		1		no	Sì, all'esterno dell'allevamento	si	no	Sono presenti reti antipassero e sono solitamente integre	no	no	si	si, sempre	lo contenevano solo in 1 delle 2 mie visite	solo in 1 delle 2 mie visite	no, non erano presenti	no, non è stato chiesto	si	si	no	no	no	no	no	no	non viene stoccata	a volte	è gestita dall'allevatore	no	si	no	si	no	no	no	no
144CN090	rurale/fam.	pollo	da carne	Morozzo	18	0	0	0	0	0	18	0	2020-12-07	1960		1		si	Sì, all'interno dell'allevamento	si	no	Sono presenti reti antipassero e sono solitamente integre	no	no	si	a volte	generalmente non sono presenti le vaschette davanti ai capannoni	solo in 1 delle 2 mie visite	erano presenti solo in 1 delle 2 mie visite	no, non è stato chiesto	si	si	no	no	si	no	no	no	non viene stoccata	si	è gestita dall'allevatore	no	si	no	si	si	no	no	no
144CN091	rurale/fam.	pollo	da carne	Morozzo	17	0	0	0	0	0	17	0	2020-12-07	1960		1		si	Sì, all'interno dell'allevamento	si	no	Sono presenti reti antipassero e sono solitamente integre	no	si	si	a volte	generalmente non sono presenti le vaschette davanti ai capannoni	solo in 1 delle 2 mie visite	erano presenti solo in 1 delle 2 mie visite	no, non è stato chiesto	si	si	no	no	si	no	no	no	non viene stoccata	no	non è presenta alcuna procadura	no	si	no	si	no	no	no	si
144CN165	rurale/fam.	pollo	da carne	Morozzo	16	0	0	0	0	0	16	0	2020-12-07	1960		1		si	Sì, all'interno dell'allevamento	si	no	Sono presenti reti antipassero e sono solitamente integre	no	no	si	non so	lo contenevano solo in 1 delle 2 mie visite	solo in 1 delle 2 mie visite	erano presenti solo in 1 delle 2 mie visite	no, non è stato chiesto	si	si	no	no	si	si	no	no	non viene stoccata	a volte	è gestita dall'allevatore	no	si	no	si	no	no	no	si
144CN221	rurale/fam.	pollo	ovaiole	Morozzo	16	0	0	0	0	0	16	0	2020-12-07	1960		1		si	Sì, all'interno dell'allevamento	si	no	Sono presenti reti antipassero e sono solitamente integre	no	no	si	a volte	lo contenevano solo in 1 delle 2 mie visite	solo in 1 delle 2 mie visite	sì, erano sempre presenti	no, non è stato chiesto	si	si	no	no	si	si	no	no	non viene stoccata	non so	è gestita dall'allevatore	non so	si	no	no	no	no	no	no
144CN702	industriale	pollo	broiler	Morozzo	16	0	0	0	0	0	16	0	2020-12-07	1960		2		no	Sì, all'interno dell'allevamento	si	no	Sono presenti reti antipassero e sono solitamente integre	no	si	si	si, sempre	si, sempre	solo in 1 delle 2 mie visite	erano presenti solo in 1 delle 2 mie visite	sì, è stato chiesto	si	si	no	no	si	no	no	no	non viene stoccata	a volte	è gestita dall'allevatore	no	si	no	no	no	no	no	si
144CN703	industriale	pollo	ovaiole	Morozzo	32	1	0	1	0	0	31	1	2019-03-06	1960	2010	3		no	Non è presente un parcheggio	no	no	Sono presenti reti antipassero e sono solitamente integre	no	si	no	si, sempre	mai	sì, sempre	no, non erano presenti	no, non è stato chiesto	a volte	a volte					no	no	non viene stoccata	no	è gestita dall'allevatore	no							no
144CN704	industriale	pollo	riproduttori	Morozzo	26	20	0	19	0	0	6	1	2018-09-25	1990	2017	4		no	Sì, all'esterno dell'allevamento	si	no	Sono presenti reti antipassero e sono solitamente integre	no	si	si	si, sempre	generalmente non sono presenti le vaschette davanti ai capannoni	sì, sempre	sì, erano sempre presenti	sì, è stato chiesto	si	no	no	no	no	no	no	no	non viene stoccata	no	è gestita dall'allevatore	no	no	no	no	no	no	no	no
144CN709	rurale/fam.	pollo	da carne	Morozzo	16	0	0	0	0	0	16	0	2020-12-07	1960		1		si	Sì, all'interno dell'allevamento	si	no	Sono presenti reti antipassero e sono solitamente integre	no	no	si	a volte	generalmente non sono presenti le vaschette davanti ai capannoni	solo in 1 delle 2 mie visite	no, non erano presenti	no, non è stato chiesto	si	si	no	no	si	no	no	no	non viene stoccata	no	non è presenta alcuna procadura	no	si	no	no	no	no	no	si
146CN022	industriale	pollo	broiler	Murello	16	0	0	0	0	0	16	0	2018-07-27	2012		1	1	no	Sì, all'interno dell'allevamento	si	si	Sono presenti reti antipassero e sono solitamente integre	no	si	si	a volte	mai	mai	sì, erano sempre presenti	sì, è stato chiesto	si	no	no	no	no	no	no	no	a volte	no	è gestita dall'allevatore	no	no	no	no	no	no	no	no
146CN024	rurale/fam.	pollo	ovaiole	Murello	16	0	0	0	0	0	16	0	2018-06-06			1		si	Sì, all'interno dell'allevamento	si	no	Sono presenti reti antipassero e sono solitamente integre	non so	si	si	si, sempre	generalmente non sono presenti le vaschette davanti ai capannoni	mai	sì, erano sempre presenti	no, non è stato chiesto	a volte	no	si	si	no	no	no	non so	non viene stoccata	si	non è presenta alcuna procadura	no	si	no	no	si	si	si	no
146CN038	rurale/fam.	pollo	da carne	Murello	16	0	0	0	0	0	16	0	2018-06-07	2010		1	0	no	Sì, all'esterno dell'allevamento	si	si	Sono presenti reti antipassero e sono solitamente integre	no	si	si	si, sempre	generalmente non sono presenti le vaschette davanti ai capannoni	sì, sempre	sì, erano sempre presenti	sì, è stato chiesto	si	no	no	no	no	no	no	non so	non viene stoccata	a volte	è gestita da una ditta esterna	no	si	no	no	no	no	no	no
147CN006	industriale	pollo	ovaiole	Narzole	32	0	0	0	0	0	32	0	2018-07-17	1987	2015	1		no	Sì, all'esterno dell'allevamento	si	no	Sono presenti reti antipassero e sono solitamente integre	no	si	no	si, sempre	generalmente non sono presenti le vaschette davanti ai capannoni	sì, sempre	sì, erano sempre presenti	sì, è stato chiesto	si	no	no	no	no	no	no	no	non viene stoccata	no	è gestita dall'allevatore	sì	si	no	no	no	no	no	si
147CN072	industriale	pollo	ovaiole	Narzole	32	0	0	0	0	0	32	0	2019-04-23	1964	1999	3		no	Sì, all'interno dell'allevamento	si	si	Sono presenti reti antipassero e sono solitamente integre	no	si	si	si, sempre	generalmente non sono presenti le vaschette davanti ai capannoni	sì, sempre	sì, erano sempre presenti	sì, è stato chiesto	si	no	no	no	no	no	no	no	non viene stoccata	no	è gestita dall'allevatore	no	si	no		no	no	no	no
147CN092	industriale	anatra	da carne	Narzole	26	0	0	0	0	0	26	0	2018-09-13	1977	2011	2		no	Sì, all'interno dell'allevamento	si	si	Sono presenti reti antipassero e sono solitamente integre	no	si	no	si, sempre	generalmente non sono presenti le vaschette davanti ai capannoni	sì, sempre	sì, erano sempre presenti	sì, è stato chiesto	si	no	no	no	no	no	no	no	non viene stoccata	no	è gestita dall'allevatore	sì	no	no	no	no	no	no	si
148CN026	industriale	pollo	broiler	Neive	16	0	0	0	0	0	16	0	2019-10-02	1972	2012	2		no	Sì, all'esterno dell'allevamento	si	si	Sono presenti reti antipassero e sono solitamente integre	no	si	si	si, sempre	lo contenevano solo in 1 delle 2 mie visite	sì, sempre	sì, erano sempre presenti	sì, è stato chiesto	si	no	no	no	si	no	no	no	si	si	è gestita da una ditta esterna	no	no	no	no	no	no	no	si
148CN031	industriale	pollo	broiler	Neive	64	6	0	6	0	0	58	1	2018-09-05	1987	2014	5		no	Sì, all'interno dell'allevamento	si	si	Sono presenti reti antipassero e sono solitamente integre	no	si	no	si, sempre	si, sempre	sì, sempre	sì, erano sempre presenti	sì, è stato chiesto	si	no	no	no	si	si	no	no	non viene stoccata	no	è gestita da una ditta esterna	no	no	no	no	no	no	no	si
150CN013	rurale/fam.	pollo	da carne	Niella Belbo	15	0	0	0	0	0	15	0	2018-07-24	1990		1		si	Sì, all'esterno dell'allevamento	si	no	Non sono presenti reti antipassero	no	si	no	si, sempre	generalmente non sono presenti le vaschette davanti ai capannoni	sì, sempre	sì, erano sempre presenti	sì, è stato chiesto	si	si	no	no	si	no	no	no	non viene stoccata	no	è gestita dall'allevatore	no	si	si	si	si	si	no	si
155CN073	rurale/fam.	pollo	ovaiole	Ormea	26	11	0	8	0	0	15	1	2018-07-10	2015	2015	1		si	Sì, all'esterno dell'allevamento	si	no	Sono presenti reti antipassero e sono solitamente integre	no	no	no	non so	generalmente non sono presenti le vaschette davanti ai capannoni	mai	no, non erano presenti	no, non è stato chiesto	si	no	si	si	si	si	no	no	non viene stoccata	no	non è presenta alcuna procadura	no	si	no	no	si	no	no	no
163CN701	industriale	pollo	ovaiole	Peveragno	16	0	0	0	0	0	16	0	2020-12-07	1980		2		no	Sì, all'esterno dell'allevamento	si	si	Sono presenti reti antipassero e sono solitamente integre	no	si	no	a volte	si, sempre	sì, sempre	sì, erano sempre presenti	sì, è stato chiesto	si	no	no	no	no	no	no	no	non viene stoccata	no	è gestita dall'allevatore	no	si	no	no	no	no	no	si
169CN701	industriale	pollo	ovaiole	Piozzo	16	0	0	0	0	0	16	0	2018-10-16	2000	2016	3		no	Sì, all'esterno dell'allevamento	si	no	Sono presenti reti antipassero e sono solitamente integre	no	a volte/ in alcuni capannoni	solo nei gruppi allevati a terra	a volte	generalmente non sono presenti le vaschette davanti ai capannoni	sì, sempre	sì, erano sempre presenti	sì, è stato chiesto	si	no	no	no	si	no	no	no	non viene stoccata	no	è gestita da una ditta esterna	no	si	no	no	no	no	no	no
178CN702	industriale	pollo	riproduttori	Prunetto	16	0	0	0	0	0	16	0	2018-09-10	1970	2010	2		no	Sì, all'esterno dell'allevamento	si	no	Sono presenti reti antipassero e sono solitamente integre	no	si	si	si, sempre	generalmente non sono presenti le vaschette davanti ai capannoni	sì, sempre	non so	sì, è stato chiesto	si	no	no	no	si	no	no	no	non viene stoccata	a volte	è gestita dall'allevatore	no	no	no	si	no	no	no	no
179CN211	rurale/fam.	pollo	ovaiole	Racconigi	12	0	0	0	0	0	12	0	2018-12-05		2016			si		si	no			no	si	non so	generalmente non sono presenti le vaschette davanti ai capannoni			sì, è stato chiesto	si	no	si		no	no	no		non viene stoccata	si	è gestita dall'allevatore	no	si	no	no	no	no		no
180CN704	industriale	pollo	broiler	Revello	16	0	0	0	0	0	16	0	2019-10-28	2009	2018	4		no	Sì, all'interno dell'allevamento	si	si	Sono presenti reti antipassero e sono solitamente integre	no	si	si	si, sempre	si, sempre	sì, sempre	sì, erano sempre presenti	sì, è stato chiesto	si	no	no	no	no	no	no	no	si	no	è gestita da una ditta esterna	no	si	no	no	no	no	no	no
187CN702	industriale	pollo	ovaiole	Roccabruna	16	0	0	0	0	0	16	0	2020-12-07	1980		3		no	Sì, all'esterno dell'allevamento	si	si	Sono presenti reti antipassero e sono solitamente integre	no	si	si	a volte	si, sempre	sì, sempre	sì, erano sempre presenti	sì, è stato chiesto	si	no	no	no	no	no	no	no	non viene stoccata	no	è gestita dall'allevatore	no	si	no	no	no	no	no	no
189CN108	industriale	pollo	broiler	Rocca de Baldi	16	0	0	0	0	0	16	0	2018-06-25	1998	2016		2	no	Sì, all'esterno dell'allevamento	si	no	Sono presenti reti antipassero e sono solitamente integre	si	si	si	si, sempre	generalmente non sono presenti le vaschette davanti ai capannoni	mai	sì, erano sempre presenti	sì, è stato chiesto	si	si	no	no	no	no	no	no	non viene stoccata	a volte	è gestita dall'allevatore	no	si	si	si	no	no	no	si
189CN701	industriale	pollo	broiler	Rocca de' Baldi	16	0	0	0	0	0	16	0	2018-07-09	1988	2015	4		no	Sì, all'esterno dell'allevamento	si	no	Sono presenti reti antipassero e sono solitamente integre	no	si	si	si, sempre	generalmente non sono presenti le vaschette davanti ai capannoni	sì, sempre	sì, erano sempre presenti	sì, è stato chiesto	si	no	no	no	si	no	no	no	si	a volte	è gestita dall'allevatore	no	si	no	no	no	no	no	si
189CN705	industriale	pollo	riproduttori	Rocca de Baldi	16	0	0	0	0	0	16	0	2018-06-11	1980	2001	4		no	Sì, all'esterno dell'allevamento	si	si	Sono presenti reti antipassero e sono solitamente integre	no	si	si	si, sempre	si, sempre	sì, sempre	sì, erano sempre presenti	sì, è stato chiesto	si	no	no	no	no	no	no	no	si	si	è gestita dall'allevatore	no	si	si					si
196CN020	industriale	pollo	ovaiole	Rodello	16	2	0	1	0	0	14	1	2019-04-03	2000		1		si	Sì, all'interno dell'allevamento	si	no	Non sono presenti reti antipassero	no	si	si	si, sempre	generalmente non sono presenti le vaschette davanti ai capannoni	sì, sempre	sì, erano sempre presenti	sì, è stato chiesto	si	no	no	no	si	si	no	no	non viene stoccata	no	è gestita dall'allevatore	no	si	no	no	no	no	no	si
198CN023	industriale	pollo	ovaiole	Ruffia	16	0	0	0	0	0	16	0	2018-08-06	1972	2016	10		no	Sì, all'interno dell'allevamento	si	si	Sono presenti reti antipassero e sono solitamente integre	no	si	si	si, sempre	si, sempre	mai	sì, erano sempre presenti	sì, è stato chiesto	si	no	no	no	no	si	no	no	non viene stoccata	no	è gestita da una ditta esterna	no	no	no	no	no	no	no	no
202CN039	industriale	pollo	svezzatori	Solmour	16	0	0	0	0	0	16	0	2018-07-10	1970	2013	9		no	Sì, all'esterno dell'allevamento	si	si	Sono presenti reti antipassero e sono solitamente integre	no	si	si	si, sempre	generalmente non sono presenti le vaschette davanti ai capannoni	solo in 1 delle 2 mie visite	sì, erano sempre presenti	sì, è stato chiesto	si	no	no	no	no	no	no	no	si	no	è gestita da una ditta esterna	no	no	no	no	no	no	no	no
209CN193	industriale	pollo	broiler	Sanfront	16	0	0	0	0	0	16	0	2019-10-18	2013	2013	2		no	Sì, all'interno dell'allevamento	si	no	Sono presenti reti antipassero e sono solitamente integre	no	si	si	si, sempre	si, sempre	sì, sempre	sì, erano sempre presenti	sì, è stato chiesto	si	no	no	no	no	no	no	no	si	no	è gestita da una ditta esterna	no	no	no	no	no	no	no	no
211CN011	rurale/fam.	pollo	misto	S. Albano Stura	15	13	0	12	0	0	2	1	2019-08-08	1990		1	0	si	Sì, all'esterno dell'allevamento	si	no	Sono presenti reti antipassero e sono solitamente integre	no	a volte/ in alcuni capannoni	si	a volte	mai	sì, sempre	sì, erano sempre presenti	sì, è stato chiesto	si	si	no	no	si	si	no	no	si	si	è gestita dall'allevatore	no	si	no	no	no	si	no	si
211CN013	industriale	pollo	broiler	Sant' Albano Stura	16	0	0	0	0	0	16	0	2018-11-22	2018			3	no	Sì, all'interno dell'allevamento	no	si	Sono presenti reti antipassero e sono solitamente integre	no	si	si	si, sempre	generalmente non sono presenti le vaschette davanti ai capannoni	sì, sempre	sì, erano sempre presenti	sì, è stato chiesto	si	no	no	no	no	no	no	no	non viene stoccata	a volte	è gestita dall'allevatore	no	si	no	si	no	no	si	si
211CN132	industriale	pollo	ovaiole	S.Albano Stura	16	1	0	0	0	0	15	1	2019-04-30	1960	2012	3		no	Sì, all'interno dell'allevamento	si	si	Sono presenti reti antipassero e sono solitamente integre	no	si	no	si, sempre	si, sempre	sì, sempre	sì, erano sempre presenti	sì, è stato chiesto	si	no	no	no	si	no	no	non so			è gestita dall'allevatore	no	si	no	no	no	no	no	si
211CN142	industriale	pollo	broiler	Sant' Albano Stura	16	0	0	0	0	0	16	0	2019-05-02	1970	2018	2		no	Sì, all'esterno dell'allevamento	si	si	Sono presenti reti antipassero e sono solitamente integre	no	si	si	si, sempre	si, sempre	sì, sempre	sì, erano sempre presenti	sì, è stato chiesto	si	no	a volte	a volte	no	no	no	no	si	no	è gestita dall'allevatore	sì	no	no	no	no	no	no	no
212CN015	industriale	pollo	broiler	S.Vittoria d'Alba	16	0	0	0	0	0	16	0	2019-10-29	1988	2019	9		no	Sì, all'esterno dell'allevamento	si	si	Sono presenti reti antipassero e sono solitamente integre	si	si	si	si, sempre	si, sempre	sì, sempre	sì, erano sempre presenti	sì, è stato chiesto	si	no	no	no	si	no	no	no	si	si	è gestita dall'allevatore	no	no	no	no	no	no	no	si
213CN023	industriale	pollo	riproduttori	S. Stefano Belbo	16	0	0	0	0	0	16	0	2018-09-07	1977	2015	3	2	no	Sì, all'interno dell'allevamento	si	si	Sono presenti reti antipassero e sono solitamente integre	si	si	si	si, sempre	si, sempre	sì, sempre	sì, erano sempre presenti	sì, è stato chiesto	si	no	no	no	si	si	no	no	si	si	è gestita da una ditta esterna	no	no	no	no	no	no	no	si
213CN025	industriale	pollo	riproduttori	S. Stefano Belbo	16	0	0	0	0	0	16	0	2018-09-07	1978	2011	6		no	Sì, all'interno dell'allevamento	si	si	Sono presenti reti antipassero e sono solitamente integre	si	si	si	si, sempre	si, sempre	sì, sempre	sì, erano sempre presenti	sì, è stato chiesto	si	no	no	no	si	si	no	no	si	si	è gestita da una ditta esterna	no	no	no	no	no	no	no	si
215CN083	industriale	avicoli misti	da carne	Savigliano	32	0	0	0	0	0	32	0	2018-11-07	1975	2010	4		no	Sì, all'esterno dell'allevamento	si	si	Sono presenti reti antipassero e sono solitamente integre	no	si	si	si, sempre	generalmente non sono presenti le vaschette davanti ai capannoni	mai	sì, erano sempre presenti	sì, è stato chiesto	si	no	no	no	no	a volte	no	no	si	a volte	è gestita dall'allevatore	no	si	no	no	si	no	no	si
215CN403	industriale	oca	da carne	Savigliano	16	0	0	0	0	0	16	0	2018-07-05	1987		1		si	Sì, all'esterno dell'allevamento	si	no	Non sono presenti reti antipassero	no	si	si	si, sempre	lo contenevano solo in 1 delle 2 mie visite	sì, sempre	non so	sì, è stato chiesto	si	no	si	no	si	si	no	no	si	si	è gestita dall'allevatore	no	si	no	no	no	no	no	no
215CN738	industriale	pollo	broiler	Savigliano	16	0	0	0	0	0	16	0	2018-08-07	1970	2014	1		no	Sì, all'esterno dell'allevamento	no	si	Sono presenti reti antipassero e sono solitamente integre	no	si	si	a volte	generalmente non sono presenti le vaschette davanti ai capannoni	sì, sempre	sì, erano sempre presenti	sì, è stato chiesto	si	no	no	no	si	no	no	no	si	a volte	è gestita dall'allevatore	no	si	no	no	no	no	no	si
220CN018	industriale	pollo	broiler	Sinio	16	0	0	0	0	0	16	0	2019-10-29	1972	2015	2		no	Sì, all'esterno dell'allevamento	si	no	Sono presenti reti antipassero e sono solitamente integre	no	si	si	si, sempre	generalmente non sono presenti le vaschette davanti ai capannoni	sì, sempre	sì, erano sempre presenti	sì, è stato chiesto	si	no	no	no	si	no	no	no	non viene stoccata	no	è gestita dall'allevatore	no	no	no	no	no	no	no	si
222CN111	industriale	pollo	riproduttori	Sommariva Bosco	16	2	0	2	0	0	14	1	2019-04-01	2009	2019	1	1	si	Sì, all'esterno dell'allevamento	si	si	Sono presenti reti antipassero e sono solitamente integre	no	a volte/ in alcuni capannoni	si	si, sempre	generalmente non sono presenti le vaschette davanti ai capannoni	sì, sempre	sì, erano sempre presenti	sì, è stato chiesto	si	no	no	no	no	no	no	no	si	a volte	è gestita dall'allevatore	no	si	no	si	no	no	no	si
223CN022	industriale	pollo	ovaiole	Sommariva Perno	16	4	0	4	0	0	12	1	2018-07-03	1961	2017	5		no	Sì, all'esterno dell'allevamento	si	si	Sono presenti reti antipassero e sono solitamente integre	no	si	no	a volte	generalmente non sono presenti le vaschette davanti ai capannoni	sì, sempre	sì, erano sempre presenti	sì, è stato chiesto	si	no	no	no	no	no	no	no	non viene stoccata	no	è gestita da una ditta esterna	no	no	no	no	no	no	no	no
228CN702	rurale/fam.	piccione	riproduttori	Torre S.Giorgio	18	0	0	0	0	0	18	0	2018-04-06	2000						si	no	Sono presenti reti antipassero e sono solitamente integre		no	no		mai				si	no	no	no	si	no	no	no			è gestita dall'allevatore	no						no	no
244CN024	industriale	pollo	broiler	Villafalletto	16	0	0	0	0	0	16	0	2018-07-17	1980	2009	2		no	Sì, all'interno dell'allevamento	si	si	Sono presenti reti antipassero e sono solitamente integre	si	si	si	si, sempre	generalmente non sono presenti le vaschette davanti ai capannoni	mai	sì, erano sempre presenti	sì, è stato chiesto											è gestita dall'allevatore	no	no	no	no	no	no	no	no
245CN099	industriale	pollo	riproduttori	Villanova Mondovì	16	0	0	0	0	0	16	0	2018-08-06	1980	2008	2		no	Sì, all'esterno dell'allevamento	si	no	Sono presenti reti antipassero e sono solitamente integre	no	si	si	si, sempre	si, sempre	sì, sempre	sì, erano sempre presenti	sì, è stato chiesto	si	no	no	no	no	no	no	no	non viene stoccata	no	è gestita dall'allevatore	no	no	no	no	no	no	no	no
247CN701	industriale	pollo	ovaiole	Villar San Costanzo	32	0	0	0	0	0	32	0	2020-12-07	1980	2000	4		no	Sì, all'esterno dell'allevamento	si	si	Sono presenti reti antipassero e sono solitamente integre	no	si	no	a volte	si, sempre	sì, sempre	sì, erano sempre presenti	sì, è stato chiesto	si	no	no	no	no	no	no	no	non viene stoccata	no	è gestita dall'allevatore	no	no	no	no	no	no	no	no
[truncated: 3 more columns]
